# Supplementary material for: A novel polymorphism in the fatty acid desaturase 2 gene (Fads2): A possible role in the basal metabolic rate
Source: PLoS One. 2019 Feb 28;14(2):e0213138. doi: 10.1371/journal.pone.0213138 (PMC6394981; doi:10.1371/journal.pone.0213138)
Supplement: S1 File — (XLSX) [file pone.0213138.s002.xlsx]

## Sheet: Arkusz1
lp	generation	line	FADS2 genotype	body mass (g)	BMR (ml O2 h-1)	Fatty acid content in total liver fatty acids (% of all fatty acyl chains)															microsatellite genotypes
						14:0	16:1n7	16:0	18:3n-6	18:3n-3 (ALA)	18:2n6 (LA)	18:1n-9	18:1n-7	18:0	20:4n-6 (ARA)	20:5n-3 (EPA)	20:1n-9	20:0	22:6n-3 (DHA)	24:1n-9	D1Mit322A	D1Mit322B	D5Mit95A	D5Mit95B	D6Mit138A	D6Mit138B	D10Mit20A	D10Mit20B	D12Mit4A	D12Mit4B	D15Mit16A	D15Mit16B	D17Mit51A	D17Mit51B	MMGFAPDA	MMGFAPDB	MUSMCKAA	MUSMCKAB	MMCY03A	MMCY03B
1	F22	H-BMR	GG	28.604	45.79	.	.	.	.	.	.	.	.	.	.	.	.	.	.	.	328	328	130	132	130	130	222	238	184	184	131	131	143	143	96	100	123	139	188	196
2	F22	H-BMR	GG	29.725	58.38	.	.	.	.	.	.	.	.	.	.	.	.	.	.	.	328	328	132	132	130	130	222	234	184	184	131	135	141	141	96	96	123	123	196	196
3	F22	H-BMR	GG	33.072	58.15	.	.	.	.	.	.	.	.	.	.	.	.	.	.	.	328	328	130	132	130	134	222	222	184	184	131	131	141	141	96	96	123	139	196	200
4	F22	H-BMR	GG	28.704	58.99	.	.	.	.	.	.	.	.	.	.	.	.	.	.	.	328	328	130	132	130	134	222	222	184	207	131	131	141	143	96	96	123	123	196	200
5	F22	H-BMR	GG	30.215	48.52	.	.	.	.	.	.	.	.	.	.	.	.	.	.	.	328	328	130	132	130	134	222	222	184	207	131	131	141	143	96	96	123	139	200	200
6	F22	H-BMR	GG	36.173	63.21	.	.	.	.	.	.	.	.	.	.	.	.	.	.	.	328	328	130	132	130	130	222	222	184	207	131	131	143	157	96	96	123	139	196	200
7	F22	H-BMR	GG	33.158	66.63	.	.	.	.	.	.	.	.	.	.	.	.	.	.	.	328	328	132	132	130	130	222	222	184	207	131	131	143	143	96	96	123	123	196	196
8	F22	H-BMR	GG	34.711	61.61	.	.	.	.	.	.	.	.	.	.	.	.	.	.	.	328	328	118	132	130	130	238	238	184	184	131	131	141	141	96	96	123	123	196	200
9	F22	H-BMR	GG	27.348	50.09	.	.	.	.	.	.	.	.	.	.	.	.	.	.	.	328	328	118	132	130	130	222	238	184	184	131	131	141	143	96	96	123	123	196	200
10	F22	H-BMR	GG	31.689	63.86	.	.	.	.	.	.	.	.	.	.	.	.	.	.	.	328	328	118	132	130	130	222	238	184	184	131	135	141	143	96	96	123	123	196	200
11	F22	H-BMR	AG	33.128	64.32	.	.	.	.	.	.	.	.	.	.	.	.	.	.	.	328	328	118	118	130	130	222	222	184	207	131	135	143	157	96	100	123	123	196	196
12	F22	H-BMR	GG	31.482	53.22	.	.	.	.	.	.	.	.	.	.	.	.	.	.	.	328	328	130	132	130	130	222	238	184	207	131	131	141	143	96	100	123	123	188	196
13	F22	H-BMR	GG	34.29	68.49	.	.	.	.	.	.	.	.	.	.	.	.	.	.	.	328	328	118	118	130	130	222	222	184	207	131	131	143	157	96	100	123	123	196	196
14	F22	H-BMR	GG	30.43	62.2	.	.	.	.	.	.	.	.	.	.	.	.	.	.	.	324	328	118	132	130	130	222	234	184	207	131	131	143	157	96	100	123	123	196	196
15	F22	H-BMR	AG	30.151	52.99	.	.	.	.	.	.	.	.	.	.	.	.	.	.	.	328	328	130	132	130	130	222	234	184	207	131	131	141	143	96	96	123	123	196	196
16	F22	H-BMR	GG	30.639	61.88	.	.	.	.	.	.	.	.	.	.	.	.	.	.	.	328	328	118	130	130	130	222	222	207	207	131	135	143	157	96	96	123	139	196	200
17	F22	H-BMR	GG	32.927	51.56	.	.	.	.	.	.	.	.	.	.	.	.	.	.	.	328	328	130	130	130	130	234	238	184	207	131	131	143	143	96	96	123	123	196	196
18	F22	H-BMR	GG	33.72	63.42	.	.	.	.	.	.	.	.	.	.	.	.	.	.	.	328	328	130	132	130	130	234	238	184	184	131	131	143	157	96	96	123	123	196	196
19	F22	H-BMR	GG	35.851	62.745	.	.	.	.	.	.	.	.	.	.	.	.	.	.	.	328	328	130	130	130	130	222	234	184	207	131	131	143	143	96	96	123	123	196	200
20	F22	H-BMR	GG	33.361	83.63	.	.	.	.	.	.	.	.	.	.	.	.	.	.	.	328	328	130	130	130	130	222	222	184	184	131	131	141	157	96	96	123	123	196	196
21	F22	H-BMR	GG	32.002	57.74	.	.	.	.	.	.	.	.	.	.	.	.	.	.	.	328	328	118	132	130	130	222	222	184	184	131	131	141	141	96	96	123	123	196	200
22	F22	H-BMR	GG	33.509	68.59	.	.	.	.	.	.	.	.	.	.	.	.	.	.	.	328	328	130	132	130	130	222	234	184	207	131	135	141	141	96	96	123	123	196	200
23	F22	H-BMR	GG	36.891	61.26	.	.	.	.	.	.	.	.	.	.	.	.	.	.	.	328	328	130	132	130	130	222	222	184	184	131	131	143	143	96	96	123	123	196	196
24	F22	H-BMR	GG	36.159	71.17	.	.	.	.	.	.	.	.	.	.	.	.	.	.	.	328	328	118	132	130	130	222	222	184	207	131	131	141	143	96	96	123	123	196	200
25	F22	H-BMR	GG	34.857	61.64	.	.	.	.	.	.	.	.	.	.	.	.	.	.	.	328	328	118	132	130	130	222	222	184	184	131	131	143	143	96	96	123	123	196	196
26	F22	H-BMR	AG	35.887	51.02	.	.	.	.	.	.	.	.	.	.	.	.	.	.	.	328	328	132	132	130	134	222	230	184	195	131	131	143	143	96	96	123	123	196	196
27	F22	H-BMR	AG	31.718	66.01	.	.	.	.	.	.	.	.	.	.	.	.	.	.	.	328	328	130	130	130	134	222	222	184	184	131	135	141	157	100	100	123	139	196	196
28	F22	H-BMR	GG	34.968	64.58	.	.	.	.	.	.	.	.	.	.	.	.	.	.	.	328	328	132	132	130	130	222	238	184	184	131	135	143	143	96	96	123	123	196	196
29	F22	H-BMR	GG	35.249	59.46	.	.	.	.	.	.	.	.	.	.	.	.	.	.	.	328	328	132	132	130	130	222	222	184	207	131	135	143	157	96	96	123	139	196	200
30	F22	H-BMR	GG	36.454	70.86	.	.	.	.	.	.	.	.	.	.	.	.	.	.	.	328	328	132	132	130	130	222	238	184	184	131	135	143	157	96	96	123	139	196	200
31	F22	H-BMR	AG	35.715	73.69	.	.	.	.	.	.	.	.	.	.	.	.	.	.	.	328	328	132	132	130	130	222	222	184	184	131	131	143	143	96	96	123	139	196	200
32	F22	H-BMR	GG	35.851	60.06	.	.	.	.	.	.	.	.	.	.	.	.	.	.	.	328	328	118	130	130	134	238	238	184	207	131	131	143	143	96	96	123	139	196	196
33	F22	H-BMR	GG	29.575	56.05	.	.	.	.	.	.	.	.	.	.	.	.	.	.	.	328	328	130	132	130	130	222	234	184	207	131	135	141	143	96	96	123	139	196	200
34	F22	H-BMR	GG	33.915	58.84	.	.	.	.	.	.	.	.	.	.	.	.	.	.	.	328	328	118	132	130	130	238	238	207	207	131	131	143	143	96	96	123	123	196	196
35	F22	H-BMR	GG	32.882	55.72	.	.	.	.	.	.	.	.	.	.	.	.	.	.	.	328	328	130	132	130	130	222	238	184	207	131	135	141	141	96	96	123	123	196	200
36	F22	H-BMR	GG	32.941	66.94	.	.	.	.	.	.	.	.	.	.	.	.	.	.	.	328	328	130	130	130	130	222	222	184	207	131	131	157	157	96	96	123	139	196	196
37	F22	H-BMR	GG	28.828	46	.	.	.	.	.	.	.	.	.	.	.	.	.	.	.	324	328	118	132	130	130	222	222	184	207	131	131	143	157	96	96	123	139	196	200
38	F22	H-BMR	GG	33.504	66.38	.	.	.	.	.	.	.	.	.	.	.	.	.	.	.	324	328	130	130	130	130	222	234	207	207	131	131	143	157	96	96	123	139	196	200
39	F22	L-BMR	GG	33.608	46.5	.	.	.	.	.	.	.	.	.	.	.	.	.	.	.	328	328	130	132	130	134	222	238	184	195	131	131	143	143	96	96	123	123	200	200
40	F22	L-BMR	GG	29.129	48.81	.	.	.	.	.	.	.	.	.	.	.	.	.	.	.	328	328	130	130	130	130	230	234	184	184	135	135	141	143	96	96	123	123	200	200
41	F22	L-BMR	AG	37.718	50.43	.	.	.	.	.	.	.	.	.	.	.	.	.	.	.	328	328	132	132	130	134	234	234	184	184	131	135	143	143	96	96	123	123	196	196
42	F22	L-BMR	AA	42.311	61.06	.	.	.	.	.	.	.	.	.	.	.	.	.	.	.	328	328	118	132	130	134	234	234	184	195	131	135	143	143	96	96	123	123	196	196
43	F22	L-BMR	GG	31.251	41.455	.	.	.	.	.	.	.	.	.	.	.	.	.	.	.	328	328	130	132	134	134	234	234	184	184	131	131	143	143	96	96	123	123	200	200
44	F22	L-BMR	GG	33.087	51.53	.	.	.	.	.	.	.	.	.	.	.	.	.	.	.	328	328	118	132	130	134	234	234	184	184	131	135	143	143	96	96	123	123	196	200
45	F22	L-BMR	AG	31.509	47.865	.	.	.	.	.	.	.	.	.	.	.	.	.	.	.	328	328	130	130	130	134	234	234	184	207	135	135	141	143	96	100	123	123	188	196
46	F22	L-BMR	AG	32.589	50.45	.	.	.	.	.	.	.	.	.	.	.	.	.	.	.	328	328	130	130	130	130	234	238	195	207	131	135	143	143	96	96	123	123	196	200
47	F22	L-BMR	AA	39.306	55.84	.	.	.	.	.	.	.	.	.	.	.	.	.	.	.	328	328	132	132	130	130	234	238	184	184	135	135	143	143	96	96	123	123	188	200
48	F22	L-BMR	AG	35.244	53.46	.	.	.	.	.	.	.	.	.	.	.	.	.	.	.	328	328	132	132	130	130	234	238	184	195	131	135	143	143	96	96	123	123	188	196
49	F22	L-BMR	GG	28.504	53.95	.	.	.	.	.	.	.	.	.	.	.	.	.	.	.	328	328	130	130	130	130	222	222	207	207	131	135	157	157	96	100	123	139	196	196
50	F22	L-BMR	GG	38.221	51.47	.	.	.	.	.	.	.	.	.	.	.	.	.	.	.	328	328	130	130	130	134	222	234	184	184	131	131	143	143	96	96	123	123	200	200
51	F22	L-BMR	GG	34.319	49.48	.	.	.	.	.	.	.	.	.	.	.	.	.	.	.	328	328	132	132	130	130	230	234	184	184	131	131	143	143	96	96	123	123	196	196
52	F22	L-BMR	AG	26.978	37.92	.	.	.	.	.	.	.	.	.	.	.	.	.	.	.	328	328	118	130	130	130	222	238	184	184	127	135	141	143	96	96	123	123	200	200
53	F22	L-BMR	AG	29.719	46.34	.	.	.	.	.	.	.	.	.	.	.	.	.	.	.	328	328	118	130	130	130	222	238	184	195	131	135	141	143	96	96	123	123	196	200
54	F22	L-BMR	AG	34.525	51.61	.	.	.	.	.	.	.	.	.	.	.	.	.	.	.	328	328	130	130	130	134	234	234	184	184	127	131	141	143	96	96	123	123	196	200
55	F22	L-BMR	AA	36.057	57.01	.	.	.	.	.	.	.	.	.	.	.	.	.	.	.	328	328	130	130	130	134	234	238	184	184	131	131	141	143	96	96	123	123	196	200
56	F22	L-BMR	AG	39.18	60.91	.	.	.	.	.	.	.	.	.	.	.	.	.	.	.	328	328	130	132	130	130	234	234	184	195	131	131	143	143	96	96	123	123	196	200
57	F22	L-BMR	AG	32.204	48.42	.	.	.	.	.	.	.	.	.	.	.	.	.	.	.	328	328	130	132	130	130	222	234	184	195	131	131	143	143	96	96	123	123	196	200
58	F22	L-BMR	AG	27.273	45.94	.	.	.	.	.	.	.	.	.	.	.	.	.	.	.	328	328	132	132	130	130	234	234	195	195	131	131	143	143	96	96	123	123	196	200
59	F22	L-BMR	AG	30.004	40.63	.	.	.	.	.	.	.	.	.	.	.	.	.	.	.	328	328	130	130	130	130	234	238	184	184	131	135	141	143	96	96	123	123	196	200
60	F22	L-BMR	GG	29.781	49.8	.	.	.	.	.	.	.	.	.	.	.	.	.	.	.	328	328	130	130	130	134	234	238	184	184	127	131	141	143	96	96	123	123	196	200
61	F22	L-BMR	AG	38.861	54.49	.	.	.	.	.	.	.	.	.	.	.	.	.	.	.	328	328	130	132	130	130	234	234	184	184	131	135	143	143	96	96	123	123	200	200
62	F22	L-BMR	AG	36.577	51.7	.	.	.	.	.	.	.	.	.	.	.	.	.	.	.	328	328	132	132	130	130	234	234	184	207	131	131	141	143	96	96	123	123	188	200
63	F22	L-BMR	GG	38.02	54.12	.	.	.	.	.	.	.	.	.	.	.	.	.	.	.	328	328	132	132	130	130	234	238	184	207	131	131	141	143	96	96	123	123	188	188
64	F22	L-BMR	AG	35.273	63.44	.	.	.	.	.	.	.	.	.	.	.	.	.	.	.	328	328	130	132	130	134	230	234	184	184	131	131	143	143	96	96	123	123	188	200
65	F22	L-BMR	AG	30.629	48.17	.	.	.	.	.	.	.	.	.	.	.	.	.	.	.	328	328	130	132	130	134	222	230	184	184	131	131	141	143	96	96	123	123	200	200
66	F22	L-BMR	AG	36.474	45.15	.	.	.	.	.	.	.	.	.	.	.	.	.	.	.	328	328	132	132	130	134	222	230	184	207	131	135	143	143	96	96	123	123	188	196
67	F22	L-BMR	GG	30.814	54.14	.	.	.	.	.	.	.	.	.	.	.	.	.	.	.	328	328	132	132	130	134	222	238	184	207	131	135	141	143	96	96	123	123	188	196
68	F22	L-BMR	AG	30.553	47.01	.	.	.	.	.	.	.	.	.	.	.	.	.	.	.	328	328	130	132	130	130	222	234	184	207	127	131	143	143	96	96	123	123	196	200
69	F22	L-BMR	AG	29.19	47.5	.	.	.	.	.	.	.	.	.	.	.	.	.	.	.	328	328	130	132	130	130	230	234	195	195	131	131	143	143	96	96	123	123	200	200
70	F22	L-BMR	AG	28.053	45.23	.	.	.	.	.	.	.	.	.	.	.	.	.	.	.	328	328	130	130	130	130	222	222	184	195	131	131	143	157	96	96	123	123	196	200
71	F22	L-BMR	AG	30.035	53.98	.	.	.	.	.	.	.	.	.	.	.	.	.	.	.	328	328	130	132	130	130	222	230	184	207	131	131	141	143	96	96	123	123	196	196
72	F22	L-BMR	AG	29.563	50.59	.	.	.	.	.	.	.	.	.	.	.	.	.	.	.	328	328	132	132	130	130	222	222	184	195	131	131	141	143	96	96	123	123	196	200
73	F22	L-BMR	AG	31.294	56.36	.	.	.	.	.	.	.	.	.	.	.	.	.	.	.	328	328	130	132	130	130	222	238	184	195	131	131	143	143	96	96	123	123	196	200
74	F22	L-BMR	GG	40.639	56.45	.	.	.	.	.	.	.	.	.	.	.	.	.	.	.	328	328	130	132	130	130	222	222	195	195	131	135	141	143	96	96	123	123	196	196
75	F22	L-BMR	AG	35.302	44.79	.	.	.	.	.	.	.	.	.	.	.	.	.	.	.	328	328	132	132	130	130	222	222	184	184	131	131	143	143	96	96	123	123	196	196
76	F22	L-BMR	AG	34.986	48.7	.	.	.	.	.	.	.	.	.	.	.	.	.	.	.	328	328	132	132	130	130	222	234	184	184	131	135	141	143	96	96	123	123	188	200
77	F22	L-BMR	AA	33.687	53.34	.	.	.	.	.	.	.	.	.	.	.	.	.	.	.	328	328	130	130	130	134	222	230	184	195	131	135	141	143	96	96	123	123	188	200
78	F22	L-BMR	AG	35.123	46.98	.	.	.	.	.	.	.	.	.	.	.	.	.	.	.	324	328	130	130	130	130	234	234	184	184	127	135	143	143	96	96	123	123	200	200
79	F32	H-BMR	GG	40	66.68	0.0836601	1.15583	37.7086	0.0646686	0.0262598	20.1814	9.4294	1.45876	13.2621	7.45933	1.441	0.178292	0.0821001	7.46872	0	328	328	118	130	130	130	222	222	207	207	131	131	143	157	96	96	139	139	200	200
80	F32	H-BMR	AG	41.8	85.07	0.272856	2.70889	37.7481	0.0506169	0.0404887	17.7529	14.8362	2.81769	8.5736	6.02748	1.6311	0.371677	0.079218	7.0824	0.00674475	328	328	118	118	130	130	222	222	207	207	131	131	143	143	96	96	123	139	196	200
81	F32	H-BMR	AG	43	72.69	0.157861	1.30346	39.8602	0.117443	0.057752	19.1736	9.29644	1.50118	13.5101	6.62678	1.70841	0.216562	0.0881756	6.38193	0	328	328	118	118	130	130	222	222	207	207	131	131	143	157	96	96	123	139	196	200
82	F32	H-BMR	GG	38.4	88.31	0.253211	2.44978	39.5064	0.0554903	0.0377272	16.0999	11.8676	2.81364	10.2037	6.44256	2.53705	0.241809	0.0673803	7.42374	0	328	328	118	130	130	130	222	222	184	207	131	131	143	143	96	96	123	123	196	196
83	F32	H-BMR	GG	35.7	75.59	0.247853	2.28056	38.8322	0.0591582	0.0332424	18.3797	12.945	3.1046	8.74067	6.30133	1.95458	0.309282	0.0868473	6.72506	0	328	328	118	130	130	130	222	238	184	184	131	131	143	143	96	96	123	123	196	200
84	F32	H-BMR	GG	35.5	65.8	0.12058	1.67096	38.0001	0.0468621	0.0357739	19.8597	10.5509	1.68894	11.7393	6.32962	1.97487	0.296002	0.0978696	7.58846	0	328	328	130	132	130	130	218	222	184	207	131	131	143	143	96	96	123	123	196	196
85	F32	H-BMR	GG	35.5	60.36	0.290379	3.03583	40.4543	0.0204812	0.0285511	17.1581	13.9847	2.988	9.16784	5.32577	1.64882	0.279664	0.0720319	5.54552	0	328	328	130	132	130	130	222	238	184	207	131	131	143	143	96	96	123	123	200	200
86	F32	H-BMR	GG	33.6	58.34	0.0509213	0.998385	38.7984	0.0835124	0.020973	20.0703	8.74953	1.18257	12.7736	7.71548	1.7325	0.274212	0.118416	7.43124	0	328	328	118	132	130	134	222	222	184	207	131	131	157	157	96	96	123	139	196	200
87	F32	H-BMR	GG	32.3	63.83	0.216566	2.32968	37.3651	0.0908932	0.0634055	18.9239	13.6202	2.3107	8.88995	6.9955	1.59361	0.238779	0.100513	7.26121	0	328	328	118	118	130	130	222	238	207	207	131	131	143	157	96	96	123	123	196	200
88	F32	H-BMR	GG	34.9	63.08	0.194624	2.58838	40.9372	0.0422774	0.0163478	17.0709	11.3623	3.16785	9.54947	6.87301	2.1155	0.226508	0.0813513	5.77421	0	328	328	118	132	130	130	222	222	207	207	131	131	143	157	96	96	123	123	200	200
89	F32	H-BMR	AA	32.2	77.74	0.270059	2.74172	38.9245	0.0725952	0.041983	17.2701	12.901	2.54391	8.46513	6.61931	2.24506	0.381687	0.059406	7.46353	0	328	328	132	132	130	130	222	222	184	207	131	131	143	143	96	96	123	123	196	200
90	F32	H-BMR	AG	36.2	73	0.196496	1.94594	35.4621	0.0700136	0.0541138	19.9166	15.3053	1.78319	9.90044	6.32619	1.58509	0.52569	0.0583724	6.85061	0.019877	328	328	130	132	130	130	222	222	184	207	131	131	143	143	96	96	123	123	196	200
91	F32	H-BMR	GG	31.4	56.68	0.273972	3.04627	40.4104	0.0535778	0.0388589	17.3249	13.8008	2.32693	9.0886	5.7317	1.86917	0.290577	0.0603065	5.68385	0	328	328	130	130	130	130	222	222	184	207	131	131	143	157	96	96	123	139	196	200
92	F32	H-BMR	GG	28.7	51.16	0.128022	1.65169	40.9092	0.0701456	0.0497659	19.6422	10.9387	1.35994	10.5741	6.37818	1.85482	0.264025	0.0814683	6.09778	0	328	328	130	130	130	130	222	222	207	207	131	131	143	157	96	96	139	139	196	200
93	F32	H-BMR	GG	27.2	50.82	0.17926	1.61502	37.7285	0.0738367	0.088297	20.3012	12.6688	1.24525	10.4104	6.3114	1.98444	0.279077	0.0986399	7.01593	0	328	328	130	130	130	130	222	222	207	207	131	131	141	143	96	96	123	139	196	200
94	F32	H-BMR	GG	32.2	74.53	0.198184	2.42172	38.0059	0.0812598	0.0706095	18.2261	13.7874	2.05651	9.2881	6.68593	2.20755	0.360805	0.0913951	6.51858	0	328	328	118	130	130	130	222	222	184	184	131	131	141	157	96	96	123	139	196	196
95	F32	H-BMR	GG	31.8	57.06	0.102559	1.35245	40.3954	0.0632252	0.0507714	19.948	10.3856	1.23391	11.7643	6.23897	1.71313	0.292466	0.0957289	6.36347	0	328	328	118	130	130	130	222	222	184	207	131	131	141	157	96	96	139	139	196	196
96	F32	H-BMR	GG	31.9	68.25	0.132977	1.88235	38.8821	0.0531791	0.0412701	18.599	11.497	1.87594	10.2192	7.01109	2.4334	0.36166	0.0782002	6.93269	0	328	328	130	130	130	130	222	238	184	207	131	131	141	141	96	96	123	139	196	196
97	F32	H-BMR	GG	30.8	51.02	0.165823	1.95937	36.4428	0.06411	0.0644426	20.2687	13.3805	1.60274	10.0277	6.94694	2.14863	0.46957	0.0793585	6.37941	0	328	328	118	132	130	130	222	222	184	207	131	131	143	143	96	96	123	139	196	200
98	F32	H-BMR	GG	35.9	66.09	0.096503	1.00466	40.9044	0.092196	0.0516636	19.4472	8.84677	0.917932	12.8151	7.16021	2.22681	0.0690878	0.108659	6.25876	0	328	328	130	132	130	130	222	222	184	207	131	131	141	141	96	96	123	139	196	200
99	F32	H-BMR	GG	31.3	52.94	0.179675	2.08927	39.5451	0.0589146	0.0449302	19.6646	13.7532	2.00905	9.06352	6.63046	1.11542	0.339035	0.0446238	5.46212	0	328	328	118	132	130	130	222	238	184	207	131	131	143	143	96	96	123	139	196	200
100	F32	H-BMR	GG	37.2	85.07	0.192238	2.06339	40.0733	0.0538992	0.0430121	17.6902	12.0746	2.30963	10.5221	6.52533	2.20529	0.272301	0.0831881	5.89154	0	328	328	118	118	130	130	222	238	184	207	131	131	143	157	96	96	123	123	196	200
101	F32	H-BMR	GG	36.5	71.91	0.205298	2.44673	36.2893	0.078676	0.0498728	19.7414	12.6272	2.4127	9.78557	6.79306	2.12505	0.393755	0.0922976	6.95911	0	328	328	118	132	130	130	222	222	184	207	131	131	141	157	96	96	123	123	188	200
102	F32	H-BMR	AG	38.7	65.58	0.196497	2.14857	37.35	0.0536412	0.0591403	20.5256	14.2363	1.89703	9.06984	6.35898	1.30983	0.370179	0.0611667	6.36324	0	328	328	130	130	130	130	222	222	207	207	131	135	143	143	96	96	123	123	196	196
103	F32	H-BMR	GG	39	70.58	0.273282	2.75702	36.2831	0.0502392	0.0488794	19.4598	15.8592	2.66551	8.1887	5.89545	1.83139	0.424017	0.0795899	6.18382	0	328	328	130	130	130	130	222	222	207	207	131	131	141	143	96	96	123	123	196	200
104	F32	H-BMR	AG	33.8	68.96	0.184099	1.58156	36.1998	0.0967999	0.044802	20.5083	11.6852	1.48892	11.6894	7.18439	2.12618	0.451105	0.0520541	6.70736	0	328	328	118	130	130	130	222	222	184	184	131	131	143	157	96	96	123	123	196	200
105	F32	H-BMR	AG	33.6	81.66	0.14617	2.82396	33.2601	0.0707432	0.013702	16.4014	11.1632	5.17815	13.5305	7.53944	3.28621	0.393735	0.119545	6.07312	0	328	328	130	130	130	130	222	238	184	184	131	131	143	143	96	96	123	139	196	200
106	F32	H-BMR	GG	34.8	54.34	0.321209	2.21228	40.421	0.0769934	0.0564309	19.3733	11.8861	1.8394	9.87793	6.45849	1.76063	0.277905	0.0586739	5.37965	0	328	328	118	118	130	130	222	222	184	207	131	131	143	157	96	96	123	139	196	200
107	F32	H-BMR	GG	34.5	66.96	0.122642	1.61647	41.3003	0.0703659	0.0389476	18.569	9.96361	1.7411	11.2756	6.46266	2.30862	0.236381	0.0872315	6.20717	0	328	328	130	132	130	130	222	222	184	207	131	135	141	143	96	96	123	139	196	196
108	F32	H-BMR	GG	33.1	55.25	0.0592855	0.822532	37.7304	0.0308866	0.0117316	21.7094	8.78558	1.3296	12.2736	7.77711	0.85715	0.265462	0.114336	8.23296	0	328	328	118	118	130	130	222	238	184	207	131	131	143	143	96	96	123	139	200	200
109	F32	H-BMR	GG	37.5	73.46	0.161073	1.42832	38.1361	0.0851848	0.0409362	19.8211	11.6994	1.50235	10.5372	7.1411	1.62868	0.30473	0.0370463	7.45715	0.0196813	328	328	118	118	130	134	222	238	184	207	131	131	141	143	96	96	123	139	196	196
110	F32	H-BMR	GG	40	94.11	0.131204	1.90999	42.8714	0.0447146	0.0268687	19.0635	10.2219	2.12781	9.12045	6.06414	1.8097	0.237203	0.126268	6.24479	0	328	328	118	130	130	130	222	222	184	184	131	135	141	143	96	96	139	139	196	200
111	F32	H-BMR	GG	37.7	68.41	0.120178	1.97901	42.3885	0.0834827	0.0328378	18.6852	10.8384	1.59235	10.143	6.28809	1.43878	0.289854	0.0845146	6.03575	0	328	328	130	132	130	130	222	238	184	184	131	135	143	143	96	96	139	139	200	200
112	F32	H-BMR	GG	39.6	75.66	0.0951363	1.39188	39.2199	0.0819375	0.0414584	19.2724	10.0907	1.5981	11.0991	7.29992	1.51731	0.317981	0.111772	7.86253	0	328	328	130	132	130	130	222	238	184	184	131	135	143	143	96	96	139	139	196	196
113	F32	H-BMR	GG	32.9	69.79	0.161221	2.24085	37.7643	0.0493102	0.0329616	18.3045	11.684	2.1992	10.739	6.02701	2.90259	0.378278	0.0677538	7.44893	0	328	328	118	130	130	130	222	222	184	184	131	131	143	157	96	96	123	139	200	200
114	F32	H-BMR	AG	38.1	89.77	0.114452	1.38712	38.6217	0.0588851	0.0269945	19.8758	9.55365	1.45914	11.2511	7.44033	2.20417	0.334015	0.0899515	7.58268	0	328	328	118	118	130	138	222	222	184	207	131	131	141	143	96	96	123	123	196	200
115	F32	H-BMR	GG	35.2	78.71	0.112527	1.58429	37.5567	0.0616718	0.0332263	19.6923	11.0724	1.76889	10.9399	7.48841	2.28047	0.317436	0.0865701	7.00522	0	328	328	118	118	130	130	222	222	184	184	131	131	141	143	96	96	123	139	196	200
116	F32	H-BMR	GG	30.8	66.18	0.306018	3.7502	36.79	0.0926284	0.0550265	15.4503	13.4394	3.88358	8.72514	6.00523	2.93462	0.372508	0.0778048	8.10586	0.011734	328	328	118	132	130	130	222	222	184	207	131	135	157	157	96	96	123	123	196	200
117	F32	H-BMR	GG	31.9	67.22	0.227177	2.7314	38.8043	0.0612206	0.0350707	16.2194	11.2844	2.45	10.3423	6.63158	2.3344	0.249797	0.0916783	8.53731	0	328	328	118	132	130	130	222	238	184	184	131	131	141	143	96	96	123	139	196	200
118	F32	H-BMR	GG	35.5	57.42	0.202312	1.86967	38.4103	0.0797608	0.0802588	20.4082	13.4539	1.64153	10.4153	6.09766	1.85191	0.330189	0.0658059	5.09316	0	328	328	118	130	130	130	222	238	184	207	131	131	157	157	96	96	123	123	196	200
119	F32	H-BMR	GG	34	61.68	0.12005	1.29581	41.6191	0.0675115	0.042407	19.5394	10.2237	1.28219	11.063	6.69681	1.90423	0.266087	0.0874473	5.79222	0	328	328	118	130	130	130	222	238	184	207	131	135	143	143	96	96	123	139	196	196
120	F32	H-BMR	GG	33.2	61.71	0.251498	1.96907	38.6207	0.0596026	0.0489042	19.6646	13.1614	1.90692	9.01209	5.88572	1.90503	0.447568	0.0775168	6.98946	0	328	328	130	132	130	130	218	222	207	207	131	131	141	143	96	96	123	139	196	196
121	F32	H-BMR	AA	37.2	45.31	0.203958	2.54854	36.9816	0.0478198	0.0502655	19.9572	14.5438	2.73622	8.80018	6.29639	1.80847	0.360056	0.0629935	5.60251	0	328	328	118	132	130	130	222	238	207	207	131	131	141	141	96	96	123	123	196	196
122	F32	H-BMR	GG	36.8	69.15	0.214109	2.09174	35.2146	0.095153	0.0623309	20.1664	15.155	1.93842	9.66666	5.9227	1.88273	0.440126	0.0723123	7.05593	0.0217672	328	328	118	118	126	130	222	222	207	207	131	135	141	141	96	96	123	123	196	200
123	F32	H-BMR	GG	31.2	66.04	0.188043	1.84788	40.1306	0.0496536	0.0396071	19.3277	11.5467	1.8964	10.515	6.12158	1.90542	0.25329	0.0661686	6.11192	0	328	328	118	130	130	130	222	238	184	207	131	135	143	157	96	96	123	123	196	200
124	F32	H-BMR	GG	32.9	68.43	0.148297	1.95303	38.3136	0.0782295	0.0559564	19.806	12.7054	1.60508	9.75518	6.664	1.90073	0.342919	0.101057	6.57045	0	328	328	118	132	130	130	222	238	184	207	131	135	141	143	96	96	123	123	200	200
125	F32	H-BMR	GG	34.6	72.73	0.273149	2.38819	35.4651	0.0641219	0.0978998	20.2317	15.8972	1.93341	9.45435	5.60878	2.00197	0.366262	0.0845238	6.13335	0	328	328	130	132	130	130	222	222	184	207	131	131	143	157	96	96	123	139	196	196
126	F32	H-BMR	GG	30.1	63.05	0.194557	1.78268	40.5356	0.08747	0.052097	18.5888	11.4448	1.48936	9.7853	6.45803	2.06337	0.314969	0.0980025	7.10495	0	328	328	130	132	130	130	222	238	184	207	131	131	143	157	96	96	123	139	196	200
127	F32	H-BMR	GG	33.9	68.38	0.133359	1.57241	38.5568	0.099254	0.0638012	19.8096	9.75928	1.50405	11.1207	7.72565	1.72289	0.251071	0.0779842	7.60316	0	328	328	118	130	130	130	222	222	184	184	131	131	143	157	96	96	123	139	196	196
128	F32	H-BMR	GG	35.8	63.99	0.166872	1.24803	39.5228	0.119384	0.0919259	20.3063	9.9877	1.4079	11.6049	7.57291	1.05096	0.204542	0.102417	6.61335	0	328	328	118	130	130	130	222	222	184	207	131	131	143	157	96	96	123	123	196	200
129	F32	H-BMR	GG	32.6	65.09	0.166147	1.79315	39.4416	0.0571117	0.0221391	17.865	11.0397	2.09914	10.0576	7.11755	1.98316	0.265219	0.0802264	7.99412	0.0181236	328	328	130	130	130	130	222	222	184	207	131	131	143	143	96	96	123	139	196	196
130	F32	H-BMR	GG	29	51.07	0.181375	2.08918	36.8785	0.0437044	0.0220613	18.9347	12.651	3.34966	9.63298	7.01774	2.03315	0.40007	0.100917	6.66484	0	328	328	130	130	130	130	222	238	184	207	131	131	141	143	96	96	123	139	196	196
131	F32	H-BMR	GG	31.2	57.8	0.157233	1.72643	38.7095	0.0630355	0.0429112	19.5089	12.6265	1.74027	9.65191	6.71959	1.84263	0.333602	0.103469	6.77396	0	328	328	118	130	130	130	222	222	184	207	131	131	141	143	96	96	123	123	196	196
132	F32	H-BMR	AG	28.8	52.69	0.158451	1.41309	38.7977	0.0793893	0.051799	18.9887	10.766	1.50577	11.4974	7.01124	2.17502	0.300229	0.0596965	7.19554	0	328	328	118	130	130	130	222	222	207	207	131	131	143	157	96	96	123	123	196	200
133	F32	H-BMR	GG	32.4	55.02	0.167628	1.87901	39.2163	0.0405698	0.0401214	19.4699	12.5072	1.5441	10.2947	7.79137	1.21953	0.176206	0.130732	5.52258	0	328	328	118	130	130	130	222	222	207	207	131	131	141	143	96	96	123	123	196	200
134	F32	H-BMR	GG	29.1	45.79	0.125422	0.95359	39.3092	0.142603	0.0646408	21.2279	9.05223	0.982185	12.4753	7.56414	1.36636	0.20897	0.0935454	6.43399	0	328	328	118	130	130	130	222	222	207	207	131	131	143	157	96	96	123	139	196	196
135	F32	H-BMR	GG	30.5	52.81	0.121961	1.17957	37.4487	0.100747	0.0414852	19.8441	9.64619	1.43489	12.5832	8.32394	1.5119	0.225249	0.0649171	7.47322	0	328	328	118	130	130	130	222	222	207	207	131	131	143	157	96	96	123	139	196	200
136	F32	H-BMR	GG	40	87.08	0.327514	1.96989	41.6715	0.0576025	0.0230444	17.7325	10.5152	2.26026	10.0142	6.84392	1.83231	0.213279	0.0877381	6.45097	0	328	328	130	130	130	130	222	222	184	207	131	131	143	143	96	96	139	139	196	200
137	F32	H-BMR	GG	42.5	79.19	0.279871	2.18323	40.9426	0.0604501	0.0513519	16.9579	12.2474	2.08333	10.0987	6.55052	2.23308	0.237264	0.0691285	6.00509	0	328	328	132	132	130	130	222	222	184	207	131	131	141	157	96	96	123	123	196	196
138	F32	L-BMR	AG	32.1	43.14	0.354673	2.6111	35.5329	0.0947267	0.0877824	20.4009	13.8567	1.74432	10.0368	6.35878	1.64762	0.326409	0.0327984	6.91453	0	328	328	118	132	130	134	222	234	184	195	131	135	143	143	96	96	123	123	196	196
139	F32	L-BMR	AG	38.6	45.28	.	.	.	.	.	.	.	.	.	.	.	.	.	.	.	328	328	130	130	130	134	234	234	184	184	131	131	143	143	96	96	123	123	196	200
140	F32	L-BMR	AG	37.4	47.18	0.699063	2.58905	37.8718	0.102061	0.0744173	17.408	13.6639	2.08819	10.1365	5.7964	2.14416	0.273978	0.0146007	7.13798	0	328	328	132	134	130	134	234	234	184	195	131	131	143	143	96	96	123	123	196	196
141	F32	L-BMR	GG	26.4	36.25	0.535511	3.55879	35.0573	0.0694824	0.0569999	18.612	17.2958	3.15694	8.79353	4.98743	1.61635	0.347992	0.0375196	5.87441	0	328	328	132	134	130	134	222	238	184	195	131	131	143	143	96	96	123	123	196	200
142	F32	L-BMR	GG	34.1	49.96	0.319631	3.28197	36.0752	0.0319084	0.0338909	18.3407	15.0023	3.27506	9.03535	5.60012	1.97725	0.400982	0.0357272	6.58997	0	328	328	118	132	130	130	234	234	184	184	131	135	143	143	96	96	123	123	196	196
143	F32	L-BMR	GG	31.5	51.68	0.254898	1.60664	38.4353	0.0899064	0.0679757	20.3321	11.4961	1.35876	11.4308	6.05169	1.57898	0.297581	0.0557088	6.94352	0	328	328	118	132	130	130	234	234	184	184	131	131	143	143	96	96	123	123	196	196
144	F32	L-BMR	GG	32.8	44.12	0.244969	2.62493	36.7605	0.048857	0.0523615	20.4498	13.8524	2.26635	8.88319	6.05831	1.84039	0.36841	0.0699085	6.47967	0	328	328	118	132	130	130	222	234	184	184	131	131	143	143	96	96	123	123	196	196
145	F32	L-BMR	GG	33.6	46.5	0.235606	2.40729	37.6415	0.0411391	0.0458997	20.1687	12.8038	1.94114	9.95877	5.67834	1.75186	0.328352	0.056534	6.94112	0	328	328	118	132	130	130	234	234	184	195	131	135	143	143	96	96	123	123	196	196
146	F32	L-BMR	AG	31.2	43.15	0.21585	2.64703	38.6121	0.0656988	0.0494235	18.9206	13.2708	2.14824	9.02716	5.84989	1.91218	0.322885	0.0532036	6.90499	0	328	328	118	130	130	130	230	234	184	184	131	131	143	143	96	96	123	123	196	200
147	F32	L-BMR	GG	35.7	51.06	0.338745	3.02553	36.3483	0.0479874	0.0752139	19.5838	16.9305	2.22783	8.27094	4.99601	1.77574	0.417813	0.047681	5.91385	0	328	328	130	132	130	130	238	238	184	195	131	131	143	143	96	96	123	123	196	196
148	F32	L-BMR	GG	31.6	40.53	0.233318	2.18478	35.9916	0.0770707	0.0787179	21.0218	13.1128	1.84104	9.89	6.42427	1.8955	0.309399	0.0489027	6.89082	0	328	328	130	132	130	130	234	238	184	195	131	131	143	143	96	96	123	123	196	196
149	F32	L-BMR	GG	32.4	47.96	0.173686	1.70886	36.8979	0.0413653	0.049272	20.0663	12.0871	1.57981	11.0559	6.92883	1.69397	0.341308	0.0786807	7.29707	0	328	328	130	130	130	130	222	234	184	195	131	131	143	143	96	96	123	123	196	200
150	F32	L-BMR	AG	35.3	39.41	0.30443	2.42329	37.7683	0.0491564	0.0405814	17.3066	13.2979	2.26068	10.5918	6.07829	2.35336	0.324391	0.0477393	7.15338	0	328	328	130	132	130	130	222	238	184	195	131	131	143	143	96	96	123	123	200	200
151	F32	L-BMR	AG	35.5	40.08	0.658642	2.88838	37.966	0.0547676	0.0670377	17.0327	16.1058	2.44403	8.99809	5.32631	1.85403	0.357857	0.0503358	6.19601	0	328	328	130	132	130	134	234	238	195	195	131	135	143	143	96	96	123	123	200	200
152	F32	L-BMR	AG	28	39.83	0.196359	1.98495	38.4072	0.0744192	0.0491152	19.7023	11.8865	1.5409	9.98227	7.07815	1.77858	0.294743	0.0397164	6.98476	0	328	328	130	132	130	130	222	238	195	195	131	131	143	143	96	96	123	123	188	196
153	F32	L-BMR	GG	34.2	50.94	0.219281	2.1235	37.5037	0.067579	0.0462068	19.8326	12.87	1.90467	9.73529	6.69692	1.69679	0	0.0529195	7.25045	0	328	328	132	132	130	130	222	238	184	195	131	131	143	143	96	96	123	123	188	196
154	F32	L-BMR	GG	32.4	45.39	0.241133	2.6645	36.487	0.0646129	0.0676516	19.9976	12.9043	1.77747	10.1211	6.46346	1.87697	0.324082	0.0736159	6.93651	0	328	328	132	132	130	130	234	238	195	195	131	131	143	143	96	96	123	123	196	196
155	F32	L-BMR	AG	33	49.21	0.246998	2.2364	37.7363	0.0578081	0.0316103	19.4817	12.4155	2.03758	9.82473	6.28402	1.78289	0.362262	0.0561127	7.44605	0	328	328	118	132	130	134	234	238	195	195	131	135	141	143	96	96	123	123	188	196
156	F32	L-BMR	AG	29.4	44.32	0.263942	2.21095	37.3872	0.128461	0.0760327	19.0565	12.5933	1.89414	10.2682	6.86024	1.42756	0.26495	0.0329829	7.53548	0	328	328	118	130	130	130	238	238	184	195	131	135	143	143	96	96	123	123	196	196
157	F32	L-BMR	AG	34	41.27	0.420445	2.62802	39.8206	0.0758133	0.0446611	19.6134	11.2895	2.19303	9.6703	5.83122	1.6597	0.273232	0.0431976	6.43685	0	328	328	130	130	130	134	222	238	184	195	131	131	141	143	96	96	123	123	196	196
158	F32	L-BMR	GG	36.6	44.6	0.256303	2.37199	36.5233	0.0459989	0.0327425	19.6962	11.7085	2.12579	10.5662	6.62648	1.95862	0.328574	0.0420446	7.71728	0	328	328	130	130	130	134	238	238	184	195	131	135	143	143	96	96	123	123	196	200
159	F32	L-BMR	AA	35.3	42.04	0.193716	2.10982	37.5165	0.0662976	0.0440914	20.0157	11.3831	1.67861	10.5251	6.77472	1.79802	0.293948	0.0590985	7.54137	0	328	328	118	132	130	130	222	238	195	195	131	131	143	143	96	96	123	123	196	200
160	F32	L-BMR	GG	32.4	37.41	0.290121	2.53003	36.4028	0.138657	0.0959844	19.5791	13.079	1.80127	9.97799	6.45426	2.14479	0.297716	0.0401406	7.16813	0	328	328	130	132	130	130	222	238	184	184	131	131	143	143	96	96	123	123	196	196
161	F32	L-BMR	GG	35.2	42.14	0.505761	3.28946	38.474	0.0736061	0.0664094	16.3852	14.8067	2.32389	9.02707	5.0061	2.27442	0.336055	0.0448026	7.38655	0	328	328	130	132	130	130	234	238	195	195	131	135	143	143	96	96	123	123	196	196
162	F32	L-BMR	GG	40.7	47.39	0.490711	4.4878	35.3382	0.101387	0.0779367	16.5203	17.7089	3.12465	8.41123	4.83851	1.98109	0.502872	0.0425017	6.37391	0	328	328	130	132	130	130	222	238	195	195	131	131	141	143	96	96	123	123	196	196
163	F32	L-BMR	AG	37.5	49.39	0.319215	2.80984	34.0355	0.0734036	0.111429	21.0058	15.953	2.16957	9.01425	5.66546	1.87094	0.319254	0.0632368	6.58918	0	328	328	130	132	130	130	234	238	195	195	131	135	143	143	96	96	123	123	196	196
164	F32	L-BMR	AG	34.5	43.19	0.275027	2.18089	38.3551	0.116763	0.0766328	18.8945	13.6436	1.82381	9.05866	5.87872	1.82334	0.370695	0.0499232	7.4524	0	328	328	130	130	130	134	234	238	184	195	131	131	143	143	96	96	123	123	188	200
165	F32	L-BMR	AG	36.7	42.88	0.277409	2.38944	35.3031	0.0836207	0.067276	20.3356	14.3561	1.96218	9.59035	6.41769	1.82767	0.346314	0.0354401	7.00776	0	328	328	118	130	134	134	234	238	184	195	131	131	143	143	96	96	123	123	188	200
166	F32	L-BMR	AG	37.5	39.87	0.559584	2.14046	34.217	0.121222	0.0800233	21.1147	17.3614	1.37017	9.42697	5.32709	1.76629	0.390231	0.0997373	6.02511	0	328	328	130	132	130	134	222	234	184	184	131	131	143	143	96	96	123	123	188	200
167	F32	L-BMR	AG	33.5	45.71	0.29075	2.61314	37.0495	0.0793672	0.0905038	20.0158	15.1528	1.86522	8.59715	5.13795	1.53919	0.364955	0.0918322	7.11196	0	328	328	130	132	130	134	234	238	195	195	131	135	143	143	96	96	123	123	196	196
168	F32	L-BMR	GG	39.5	47.65	0.333606	3.31884	35.5126	0.0914457	0.0859097	18.7385	16.7908	2.59648	8.62164	5.01797	1.93201	0.423736	0.0318975	6.50452	0	328	328	130	130	130	130	234	238	184	195	131	135	143	143	96	96	123	123	196	196
169	F32	L-BMR	GG	32.9	45.94	0.245148	2.28897	37.713	0.0829156	0.0741795	19.858	12.9578	1.67305	9.8744	5.50345	1.82078	0.332651	0.0623519	7.51337	0	328	328	130	130	130	130	222	238	195	195	131	131	143	143	96	96	123	123	188	196
170	F32	L-BMR	AG	35.9	38.56	0.308131	2.51463	36.7042	0.0791591	0.0706231	18.612	14.885	2.1402	9.73148	5.59885	1.78248	0.289668	0.0361103	7.24747	0	328	328	130	130	130	134	234	238	184	195	131	131	141	143	96	96	123	123	196	196
171	F32	L-BMR	AG	31.9	43.2	0.284887	2.23298	34.1561	0.149876	0.169762	22.2289	13.9113	1.6349	10.358	6.35526	1.5351	0.279408	0.0310467	6.67257	0	328	328	130	130	130	130	234	238	184	184	131	131	141	143	96	96	123	123	188	196
172	F32	L-BMR	AG	35	50.78	0.273163	2.02294	35.1455	0.0585223	0.0736116	20.4673	14.2536	1.50511	10.6398	6.03221	2.26315	0.403545	0.0606323	6.80099	0	328	328	130	130	130	130	234	234	184	195	131	131	143	143	96	96	123	123	188	200
173	F32	L-BMR	GG	37.6	46.33	0.419802	3.35536	36.3228	0.104346	0.0736509	18.7415	15.3311	2.37741	9.01917	5.37496	1.94741	0.4212	0.0170596	6.49418	0	328	328	130	132	130	130	234	238	184	195	131	131	143	143	96	96	123	123	196	200
174	F32	L-BMR	GG	39	48.32	0.317142	3.00768	35.5442	0.0743476	0.0647977	19.0444	17.0859	2.36074	8.33274	5.39835	1.85671	0.444335	0.0453849	6.42331	0	328	328	130	130	130	130	238	238	184	195	131	131	143	143	96	96	123	123	188	196
175	F32	L-BMR	GG	36.6	50.79	0.235489	2.15654	35.7596	0.0844229	0.0805607	20.8501	13.876	1.88943	9.67457	6.13969	1.72393	0.311622	0.0327972	7.18525	0	328	328	130	130	130	130	238	238	195	195	131	131	143	143	96	96	123	123	196	200
176	F32	L-BMR	GG	32.4	46.72	0.199085	2.08314	36.5515	0.106656	0.0672949	19.2399	13.1961	1.94431	10.5332	6.50587	1.85231	0.287838	0.0407566	7.39204	0	328	328	118	130	130	130	222	230	195	195	131	131	143	143	96	96	123	123	196	200
177	F32	L-BMR	GG	32.7	46.67	0.149947	1.94349	37.6922	0.0808321	0.0378436	18.9537	10.5601	1.90819	10.9591	7.89122	1.54162	0.237429	0.075506	7.96885	0	328	328	130	130	130	130	230	234	184	195	131	131	143	143	96	96	123	123	196	200
178	F32	L-BMR	GG	33.5	40.26	0.292313	2.827	38.0746	0.0695528	0.0675178	20.8572	13.0845	2.03839	9.11668	6.11413	1.53622	0.233154	0.0599101	5.62884	0	328	328	130	130	130	134	234	234	184	195	131	131	143	143	96	96	123	123	196	200
179	F32	L-BMR	AG	32.6	43.43	0.343004	2.84774	36.6366	0.0543611	0.0745522	18.8987	13.9743	2.26723	9.31624	6.05472	1.62371	0.280678	0.0679248	7.56032	0	328	328	130	132	130	134	222	230	184	195	131	131	143	143	96	96	123	123	196	196
180	F32	L-BMR	AG	35.6	49.15	0.34146	3.30899	37.2037	0.0935472	0.0857816	17.4234	13.06	2.49514	10.0221	6.05835	1.90986	0.279206	0.0498712	7.66865	0	328	328	130	132	130	134	222	222	184	184	131	131	143	143	96	96	123	123	188	200
181	F32	L-BMR	GG	35.8	48.61	0.221417	1.8258	36.9501	0.0793308	0.0823532	20.9452	11.3805	1.4086	10.7955	6.69695	1.52274	0	0.0426002	8.04886	0	328	328	130	132	130	130	222	234	184	195	131	131	143	143	96	96	123	123	188	196
182	F32	L-BMR	AG	32.6	36.36	0.299492	2.3286	35.1151	0.126435	0.105509	19.9344	13.1575	1.69582	10.8259	6.36867	1.86963	0.317559	0.0581301	7.79721	0	328	328	130	132	130	130	222	222	184	195	131	131	143	143	96	96	123	123	196	196
183	F32	L-BMR	GG	32	47.99	0.346518	2.90521	36.9356	0.0925488	0.08402	19.3595	12.4117	2.4678	9.14807	6.66966	1.81452	0.218113	0.051045	7.49559	0	328	328	130	132	130	130	230	238	184	195	131	131	143	143	96	96	123	123	196	196
184	F32	L-BMR	AA	38.1	45.01	0.25059	1.97016	37.8612	0.0600727	0.038817	18.2702	12.5459	1.88131	10.4227	6.32489	2.36266	0.346395	0.070469	7.59455	0	328	328	132	132	130	130	234	234	184	184	131	131	143	143	96	96	123	123	196	196
185	F32	L-BMR	AG	40.8	45.68	0.317835	2.81176	34.6267	0.106739	0.0874062	18.237	16.477	2.43507	9.57527	6.09897	1.99181	0.438638	0.0343463	6.76137	0	328	328	132	132	130	130	234	234	184	184	131	135	143	143	96	96	123	123	196	196
186	F32	L-BMR	AG	33.7	53.27	0.309901	3.01073	36.6868	0.0851193	0.0668536	17.0398	14.8854	2.38346	9.47202	6.52892	1.7225	0.347471	0.0498404	7.41123	0	328	328	132	132	130	130	222	234	184	195	131	131	143	143	96	96	123	123	196	200
187	F32	L-BMR	AG	37.5	59.38	0.256883	2.37162	36.1993	0.1012	0.0872888	19.9847	12.6029	1.89055	9.92731	7.06552	1.60374	0.302441	0.0407208	7.56577	0	328	328	132	132	130	130	234	234	184	195	131	135	143	143	96	96	123	123	196	196
188	F32	L-BMR	AG	21.3	.	0.155262	1.06749	36.2036	0.046428	0.0264187	19.6175	9.30961	1.40348	13.8937	7.59764	2.06602	0.139182	0.0380275	8.43566	0	328	328	130	132	134	134	222	238	184	195	131	131	143	143	96	96	123	123	196	200
189	F32	L-BMR	AA	27.7	37.69	0.249422	1.96422	39.1231	0.0811127	0.049512	16.9034	12.771	1.77825	10.8177	6.53691	2.34238	0.19952	0.0508613	7.13261	0	328	328	130	130	130	130	238	238	184	195	131	131	143	143	96	96	123	123	196	200
190	F32	L-BMR	AG	33.8	48.07	0.366	3.38449	34.817	0.0742568	0.0760563	19.6686	15.1332	2.60345	8.99372	5.87698	1.81876	0.351901	0.0410485	6.79453	0	328	328	130	132	130	130	234	238	195	195	131	131	143	143	96	96	123	123	196	196
191	F32	L-BMR	GG	34.3	39.75	0.379766	3.46426	37.5822	0.0900649	0.0618435	17.9508	15.0043	2.34215	8.83013	5.07953	2.03601	0.379872	0.0355847	6.76342	0	328	328	132	132	130	130	230	238	195	195	131	131	143	143	96	96	123	123	196	196
192	F32	L-BMR	GG	30	46.36	0.203521	1.9544	37.5665	0.0536878	0.0382141	19.012	13.0096	1.99173	9.82417	7.20588	1.3262	0.368114	0.0634708	7.38243	0	328	328	132	132	130	130	238	238	184	195	131	131	141	143	96	96	123	123	188	200
193	F32	L-BMR	AG	32.7	41.88	0.395757	3.39999	36.5966	0.0474265	0.0614101	18.698	15.3597	2.72341	8.4035	5.17387	1.82831	0.314341	0.0420766	6.95552	0	328	328	118	132	130	130	222	234	184	195	131	131	143	143	96	96	123	123	188	196
194	F32	L-BMR	AA	34.4	50.93	0.248603	1.67334	33.8886	0.0260985	0.0255379	21.3701	11.1845	1.9994	12.856	6.98494	1.69463	0.335101	0.0464165	7.66668	0	328	328	130	132	130	130	222	238	195	195	131	131	143	143	96	96	123	123	188	188
195	F32	L-BMR	AG	35.3	41.61	0.37922	3.18433	33.4888	0.126597	0.123057	20.7074	16.8592	2.10392	8.99216	5.55736	1.70324	0.356695	0.0413867	6.37662	0	328	328	132	132	130	130	222	234	195	195	131	131	143	143	96	96	123	123	188	188
196	F32	L-BMR	AA	31.4	47.97	0.172719	2.20171	39.1372	0.0927348	0.0218099	17.0982	9.93845	2.42417	10.0311	8.21854	1.76077	0.251001	0.0356568	8.61595	0	328	328	130	130	130	134	222	238	184	184	131	131	141	143	96	96	123	123	196	196
197	F32	L-BMR	AA	32.5	41.38	0.147094	1.81436	36.6555	0.0683713	0.0408422	19.2836	10.8737	1.87052	11.1812	8.06064	1.83197	0.2427	0.0840635	7.84546	0	328	328	130	130	130	130	222	230	184	184	131	131	141	143	96	96	123	123	196	196
198	F32	L-BMR	AG	36.2	45.36	0.238963	2.42845	38.7206	0.0903878	0.0582068	20.0855	12.3743	1.77662	10.313	5.82169	1.79058	0.275333	0.0561178	5.9702	0	328	328	130	130	130	134	234	234	184	195	131	131	143	143	96	96	123	123	196	200
